# Supplementary material for: Ovine Mesenchymal Stromal Cells: Morphologic, Phenotypic and Functional Characterization for Osteochondral Tissue Engineering
Source: PLoS One. 2017 Jan 31;12(1):e0171231. doi: 10.1371/journal.pone.0171231 (PMC5283731; doi:10.1371/journal.pone.0171231)
Supplement: S1 File — (XLSX) [file pone.0171231.s003.xlsx]

## Sheet: Cytometry
	CD29	CD44	CD166	SSEA4	CD45
Sample 1, passage 8	64.18	96.13	71.73	0.73	0
Sample 2, passage 3	98.78	47.77	49.78	0	1.64
Sample 3, passage 4	99.78	99.34	79.05	34.3	1.15

## Sheet: qRT-PCR
		GENES
		OP	OCN	VIM	SOX2
Osteogenesis	Ctrl t0 Sample 1	1	1	1	1
	Ctrl t0 Sample 1	0.913831	0.972655	0.986233	0.68302
	Ctrl t21 Sample 1	1.28343	3.94493	1.10957	0
	Ctrl t21 Sample 1	1.77769	4.69134	0.823591	0
	Osteog t21 Sample 1	1418.35	377.413	0.68302	0.225313
	Osteog t21 Sample 1	1629.26	296.112	0.615572	0.22688
	Ctrl t0 Sample 2	1	1	1	1
	Ctrl t0 Sample 2	0.920188	0.716978	1.00696	0.673617
	Ctrl t21 Sample 2	461.44	0	5.31474	2.05623
	Ctrl t21 Sample 2	385.343	0	7.11074	2.71321
	Osteog t21 Sample 2	8841.04	2076.59	0.907519	0.0275845
	Osteog t21 Sample 2	6700.25	1408.55	0.732043	0.0224056
	Ctrl t0 Sample 3	1	0	1	1
	Ctrl t0 Sample 3	0.721965	0	0.965936	1
	Ctrl t21 Sample 3	0.0642571	1	0.852635	1.06437
	Ctrl t21 Sample 3	0.0490365	0.965936	0.823591	1.34723
	Osteog t21 Sample 3	3.78423	46987.8	0.582367	1.36604
	Osteog t21 Sample 3	4.34694	35610.1	0.543367	1.36604
		REL
		GENES
		FABP4	LPL	VIM	SOX2
Adipogenesis	Ctrl t0 Sample 1	1	1	1	1
	Ctrl t0 Sample 1	0.673617	1.10957	0.986233	1.24833
	Ctrl t21 Sample 1	1.03526	0.420448	1.10957	0
	Ctrl t21 Sample 1	1.07923	0.30566	0.823591	0
	Osteog t21 Sample 1	19893.4	522.758	0.417544	0
	Osteog t21 Sample 1	20031.7	544.958	0.460094	0
	Ctrl t0 Sample 2	1	1	1	1
	Ctrl t0 Sample 2	1.3566	1.59107	1.49485	0.812252
	Ctrl t21 Sample 2	0.0332616	382.681	0.139661	0.173139
	Ctrl t21 Sample 2	0.017337	362.039	0.20166	0.295248
	Osteog t21 Sample 2	125733	663621	0.145592	0.138696
	Osteog t21 Sample 2	191901	408507	0.112656	0.143587
	Ctrl t0 Sample 3	1	1	1	1
	Ctrl t0 Sample 3	1.65864	1.31951	1.02811	1.43396
	Ctrl t21 Sample 3	0	42.2243	0.521233	1.56917
	Ctrl t21 Sample 3	0	38.8542	0.463294	2.04202
	Osteog t21 Sample 3	1.35513e+06	1.67997e+06	1.23114	0.423373
	Osteog t21 Sample 3	1.19618e+06	1.2045e+06	1.23971	0.423373
		REL
		GENES
		COL2	COL1	AGG	VIM	SOX2
Chondrogenesis	Ctrl t0 Sample 1	1	1	1	1	1
	Ctrl t0 Sample 1	1.37554	1.07923	0.993092	1.06437	1.07177
	Ctrl t21 Sample 1	6.06287	1.03526	0	0.0859714	1734.13
	Ctrl t21 Sample 1	6.49802	1.03526	0	0.0921418	1992
	Osteog t21 Sample 1	1389.16	5.16941	1573.76	0.0289559	2.02792
	Osteog t21 Sample 1	2033.85	3.605	1562.89	0.026278	1.84038
	Ctrl t0 Sample 2	0	1	0	1	1
	Ctrl t0 Sample 2	0	0.870551	0	1.09429	1
	Ctrl t21 Sample 2	0	3.55537	0	0.517632	0
	Ctrl t21 Sample 2	0	3.91768	0	0.514057	0
	Osteog t21 Sample 2	1	2.42839	324.034	0.00471019	0.678302
	Osteog t21 Sample 2	1.01396	1.87905	324.034	0.00412898	0.673617
	Ctrl t0 Sample 3	1	1	0	1	1
	Ctrl t0 Sample 3	0.835088	0.876606	0	1	1
	Ctrl t21 Sample 3	0.00086801	0.00699238	16.5642	0.000206725	2336.28
	Ctrl t21 Sample 3	0.00086801	0.00803214	16.5642	0.000206725	3082.75
	Osteog t21 Sample 3	1.31951	0.098073	6700.25	0.260616	53.0765
	Osteog t21 Sample 3	1.60214	0.098073	6517.03	0.476319	53.0765
		REL

## Sheet: % Staining
Alizarin Red Staining (%)
t0 Control	t21 Control	t21 Osteog
0	0.14	65.15
0	3.07	56.44
0	7.01	71.44
0.057	0.18	44.9
0.057	0.03	99.29
0.008	0.502	31.14
	0.694	26.12
	0.313
Oil Red O
t0 Control	t21 Control	t21 Adipog
0.226982	0.483056	10.4254
0.276936	0.257478	8.94868
0.2969	0.196656	9.93568
0.0892791	0.623188	17.2287
0.114226	0.419252	9.36805
0.058908	0.156103	10.0576
	bTCP	Col I
COL I	0.245	13.868
	3.024	10.808
	4.796	10.802
	2.807	7.855
	1.783	15.238
	2.154	12.522
AR	10.291	41.114
	10.716	50.458
	9.897	37.612
		48.069
		39.73
		45.84
		32.181
		48.877
OCN	5.929	10.355
	5.727	17.796
	6.883	9.803
	3.732	9.816
	5.29	15.185
		7.221
		15.329
VK	3.288	11.967
	0.785	7.117
	0.503	6.497
	4.27	6.342
		5.912
		0.981
		9.97
